# Supplementary material for: DNA Methylation-Mediated Overexpression of CXCL1 in Helicobacter pylori-Induced Gastric Cancer: In Silico- and In Vitro-Based Identification of a Potential Biomarker for Carcinogenesis
Source: Int J Mol Sci. 2023 Jan 2;24(1):795. doi: 10.3390/ijms24010795 (PMC9820856; doi:10.3390/ijms24010795)
Supplement: Supplementary file 1 [file ijms-24-00795-s001.zip]

Archive with 1 entries (1 files):
- ijms-2023187-supplementary.pdf
